# Supplementary material for: Analysis of Antibiotic Consumption Trends and Pathogens’ Epidemiological Profile Within a Multidisciplinary Clinical Hospital from Romania
Source: Antibiotics (Basel). 2026 Mar 12;15(3):288. doi: 10.3390/antibiotics15030288 (PMC13024390; doi:10.3390/antibiotics15030288)
Supplement: Supplementary file 1 [file antibiotics-15-00288-s001.zip]

Archive with 1 entries (1 files):
- antibiotics-4143201-supplementary.pdf
